# Supplementary material for: Borneocola (Zingiberaceae), a new genus from Borneo
Source: PhytoKeys. 2016 Nov 29;(75):31–55. doi: 10.3897/phytokeys.75.9837 (PMC5234536; doi:10.3897/phytokeys.75.9837)
Supplement: XML Treatment for Borneocola [file phytokeys.75.9837-treatment1.xml]

<!DOCTYPE tp:taxon-treatment
  PUBLIC "-//TaxonX//DTD Taxonomic Treatment Publishing DTD v0 20100105//EN" "tax-treatment-NSO.dtd">
<tp:taxon-treatment xmlns:tp="http://www.plazi.org/taxpub"><tp:treatment-meta><kwd-group><label>Taxon classification</label><kwd><named-content content-type="kingdom">Plantae</named-content></kwd><kwd><named-content content-type="order">Zingiberales</named-content></kwd><kwd><named-content content-type="family">Zingiberaceae</named-content></kwd></kwd-group><mixed-citation publication-type="journal"><person-group><name><surname>Sam</surname><given-names>Yen Yen</given-names></name><name><surname>Takano</surname><given-names>Atsuko</given-names></name><name><surname>Ibrahim</surname><given-names>Halijah</given-names></name><name><surname>Záveská</surname><given-names>Eliška</given-names></name><name><surname>Aziz</surname><given-names>Fazimah</given-names></name></person-group><article-title><italic><tp:taxon-name><tp:taxon-name-part taxon-name-part-type="genus">Borneocola</tp:taxon-name-part></tp:taxon-name></italic> (<tp:taxon-name><tp:taxon-name-part taxon-name-part-type="family">Zingiberaceae</tp:taxon-name-part></tp:taxon-name>), a new genus from Borneo</article-title><source>PhytoKeys</source><day>29</day><month>11</month><year>2016</year><volume>2016</volume><issue>75</issue><fpage>31</fpage><lpage>55</lpage><pub-id pub-id-type="doi">10.3897/phytokeys.75.9837</pub-id></mixed-citation></tp:treatment-meta><tp:nomenclature><tp:taxon-name>
            <tp:taxon-name-part taxon-name-part-type="genus">Borneocola</tp:taxon-name-part>
            <object-id xmlns:xlink="http://www.w3.org/1999/xlink" content-type="ipni" xlink:type="simple">urn:lsid:ipni.org:names:77158811-1</object-id>
          </tp:taxon-name><tp:taxon-authority>Y.Y.Sam</tp:taxon-authority><tp:taxon-status xmlns:xlink="http://www.w3.org/1999/xlink" xlink:type="simple">gen. nov.</tp:taxon-status></tp:nomenclature><tp:treatment-sec sec-type="diagnosis" id="SECID0EP2CI"><title>Diagnosis.</title><p>Similar to <italic><tp:taxon-name><tp:taxon-name-part taxon-name-part-type="genus">Scaphochlamys</tp:taxon-name-part></tp:taxon-name></italic> and <italic><tp:taxon-name><tp:taxon-name-part taxon-name-part-type="genus">Myxochlamys</tp:taxon-name-part></tp:taxon-name></italic>. <italic><tp:taxon-name><tp:taxon-name-part taxon-name-part-type="genus">Borneocola</tp:taxon-name-part></tp:taxon-name></italic> has thin, translucent and marcescent floral bracts, absence of coloured streaks on labellum and two dorsal knobs on the stigma versus the coriaceous and persistent floral bracts, coloured streaks <!--PageBreak--><!--PageBreak--><!--PageBreak--><!--PageBreak-->on labellum and absence of dorsal knobs on the stigma in <italic><tp:taxon-name><tp:taxon-name-part taxon-name-part-type="genus">Scaphochlamys</tp:taxon-name-part></tp:taxon-name></italic>. The mucilage on the floral bracts and the versatile anther of <italic><tp:taxon-name><tp:taxon-name-part taxon-name-part-type="genus">Myxochlamys</tp:taxon-name-part></tp:taxon-name></italic> are absent in <italic><tp:taxon-name><tp:taxon-name-part taxon-name-part-type="genus">Borneocola</tp:taxon-name-part></tp:taxon-name></italic>.</p></tp:treatment-sec><tp:treatment-sec sec-type="type species" id="SECID0EE4CI"><title>Type species.</title><p>
            <italic><tp:taxon-name><tp:taxon-name-part taxon-name-part-type="genus">Borneocola</tp:taxon-name-part> <tp:taxon-name-part taxon-name-part-type="species">reticosus</tp:taxon-name-part></tp:taxon-name></italic> (Ridl.) Y.Y.Sam, comb. nov. <italic><tp:taxon-name><tp:taxon-name-part taxon-name-part-type="genus">Gastrochilus</tp:taxon-name-part> <tp:taxon-name-part taxon-name-part-type="species">reticosa</tp:taxon-name-part></tp:taxon-name></italic> Ridl., J. Straits Branch Roy. Asiat. Soc. 44: 195 (1905).</p></tp:treatment-sec><tp:treatment-sec sec-type="description" id="SECID0E54CI"><title>Description.</title><p>Terrestrial rhizomatous herb, evergreen, rarely exceeding 50 cm in height. Rhizome creeping on the ground, terminal decumbent, rhizome elements short or long; roots fine, extensive, not tuberous. Leafy stem unifoliate, enclosed by a few bladeless sheaths at base, bladeless sheaths linear, papery, glabrous to hairy, light green or light brown, decaying early, leaf sheath glabrous or hairy, base swollen, margin thin and narrow; ligule membranous, inconspicuous, decaying early; petiole channelled in cross section, glabrous, lamina narrowly ovate to elliptic, rarely oblong, asymmetric, margin entire, smooth.</p><p>Inflorescence flowering from base to apex; peduncle short, usually hidden within leaf sheath; spike composed of compact rachis and 2–5 (–13) fertile bracts, bracts spirally and closely overlapping (rarely distichous), boat-shaped, 2-keeled, pink, pale brown, pale or light green, thin, translucent, glabrous or hairy, decaying early, marcescent, amplexicaul at the base of the bract, cincinni compact, 2–3 flowers in each cincinnus. First bracteole directly opposite floral bract and enclosing all the flowers and subsequent bracteoles, linear-shaped, 2-keeled, shorter than bracts, rarely same length. Flowers thin, delicate, ephemeral. Calyx tubular, splitting unilaterally on one side, floral tube long slender, usually puberulent externally, inner surface with a groove enveloping the style, corolla lobes 3, triangular ovate, translucent, glabrous, dorsal lobe apex hooded, lateral lobes 2, narrower than dorsal lobe. Staminodes elliptic to <!--PageBreak-->narrowly obovate, white, light yellow or green, spreading laterally, lined with translucent veins from base to apex, covered with glandular hairs on adaxial surface. Labellum obovate, flat, bilobed distally, rarely entire, translucent veins spread from base to <!--PageBreak-->apical part, pale white, pink, lilac or violet, median band light yellow or greenish yellow, without coloured streaks or patches beside the band, adaxial surface covered with glandular hairs. Stamen bends forward over labellum, usually white and covered with glandular hairs on abaxial surface, filament grooved, short, anther theacae 2, linear, dehiscing along entire length, basal ending with or without short spur, anther crest short, not recurved. Ovary ellipsoid, glabrous or sparsely hairy, unilocular, with basal placentation, less than 10 locules. Stigma small, held at apex of thecae, near oblate, 2 dorsal knobs, ostiole forward facing, ciliate. Epigynous glands 2, filiform, yellow. Fruit a capsule, ellipsoid or ovoid. Seeds not seen.</p></tp:treatment-sec><tp:treatment-sec sec-type="etymology" id="SECID0EJ5CI"><title>Etymology.</title><p>This new genus is named after the island of Borneo and -<italic>cola</italic> (Latin) means dweller or inhabitant. This is to recognise the extremely rich and unique biodiversity that is found in Borneo.</p></tp:treatment-sec><tp:treatment-sec sec-type="distribution" id="SECID0ER5CI"><title>Distribution.</title><p>Borneo. The genus is currently known to occur only in the northwest and possibly central Borneo. Eight species are recorded from Sarawak, Malaysia and many more are undescribed.</p></tp:treatment-sec><tp:treatment-sec sec-type="key" id="SECID0EW5CI"><title>Key to <italic><tp:taxon-name><tp:taxon-name-part taxon-name-part-type="genus">Borneocola</tp:taxon-name-part></tp:taxon-name></italic> species (modified from <xref ref-type="bibr" rid="B20">Ooi and Wong 2014</xref>)</title><table-wrap content-type="key" position="anchor" orientation="portrait"><table id="TID0EXPAC" rules="all"><tbody><tr><td rowspan="1" colspan="1">1</td><td rowspan="1" colspan="1">Adaxial lamina with distinctly raised tessellate venation</td><td rowspan="1" colspan="1">
                    <bold>6 <italic><tp:taxon-name><tp:taxon-name-part taxon-name-part-type="genus">Borneocola</tp:taxon-name-part> <tp:taxon-name-part taxon-name-part-type="species">reticosus</tp:taxon-name-part></tp:taxon-name></italic></bold>
                  </td></tr><tr><td rowspan="1" colspan="1">–</td><td rowspan="1" colspan="1">Adaxial lamina without distinctly raised tessellate venation</td><td rowspan="1" colspan="1">
                    <bold>2</bold>
                  </td></tr><tr><td rowspan="1" colspan="1">2</td><td rowspan="1" colspan="1">Lamina broadly oblanceolate and elliptic to oblong, lateral veins conspicuously raised on adaxial surface</td><td rowspan="1" colspan="1">
                    <bold>1 <italic><tp:taxon-name><tp:taxon-name-part taxon-name-part-type="genus">Borneocola</tp:taxon-name-part> <tp:taxon-name-part taxon-name-part-type="species">argenteus</tp:taxon-name-part></tp:taxon-name></italic></bold>
                  </td></tr><tr><td rowspan="1" colspan="1">–</td><td rowspan="1" colspan="1">Lamina linear, lanceolate to broadly ovate and elliptic, lateral veins not conspicuously raised on adaxial surface</td><td rowspan="1" colspan="1">
                    <bold>3</bold>
                  </td></tr><tr><td rowspan="1" colspan="1">3</td><td rowspan="1" colspan="1">Lamina linear to very narrowly lanceolate, &lt; 3 cm wide</td><td rowspan="1" colspan="1">
                    <bold>8 <italic><tp:taxon-name><tp:taxon-name-part taxon-name-part-type="genus">Borneocola</tp:taxon-name-part> <tp:taxon-name-part taxon-name-part-type="species">stenophyllus</tp:taxon-name-part></tp:taxon-name></italic></bold>
                  </td></tr><tr><td rowspan="1" colspan="1">–</td><td rowspan="1" colspan="1">Lamina lanceolate, ovate to elliptic, &gt; 3 cm wide</td><td rowspan="1" colspan="1">
                    <bold>4</bold>
                  </td></tr><tr><td rowspan="1" colspan="1">4</td><td rowspan="1" colspan="1">Leaf sheath plus petiole &lt; 10 cm long; lamina apex broadly acute to rounded, base cuneate</td><td rowspan="1" colspan="1">
                    <bold>4 <italic><tp:taxon-name><tp:taxon-name-part taxon-name-part-type="genus">Borneocola</tp:taxon-name-part> <tp:taxon-name-part taxon-name-part-type="species">iporii</tp:taxon-name-part></tp:taxon-name></italic></bold>
                  </td></tr><tr><td rowspan="1" colspan="1">–</td><td rowspan="1" colspan="1">Leaf sheath plus petiole &gt; 10 cm long; lamina apex acute to acuminate, base attenuate, cordate, rounded or truncated</td><td rowspan="1" colspan="1">
                    <bold>5</bold>
                  </td></tr><tr><td rowspan="1" colspan="1">5</td><td rowspan="1" colspan="1">Lamina lanceolate to ovate, &lt; 7 cm wide</td><td rowspan="1" colspan="1">
                    <bold>6</bold>
                  </td></tr><tr><td rowspan="1" colspan="1">–</td><td rowspan="1" colspan="1">Lamina elliptic to broadly elliptic and ovate, &gt; 7 cm wide</td><td rowspan="1" colspan="1">
                    <bold>7</bold>
                  </td></tr><tr><td rowspan="1" colspan="1">6</td><td rowspan="1" colspan="1">Basal lamina rounded to truncated; inflorescence stalk 3–9 cm long; labellum pale lilac</td><td rowspan="1" colspan="1">
                    <bold>5 <italic><tp:taxon-name><tp:taxon-name-part taxon-name-part-type="genus">Borneocola</tp:taxon-name-part> <tp:taxon-name-part taxon-name-part-type="species">petiolatus</tp:taxon-name-part></tp:taxon-name></italic></bold>
                  </td></tr><tr><td rowspan="1" colspan="1">–</td><td rowspan="1" colspan="1">Basal lamina attenuate; inflorescence stalk 1–2 cm long; labellum purplish blue</td><td rowspan="1" colspan="1">
                    <bold>2 <italic><tp:taxon-name><tp:taxon-name-part taxon-name-part-type="genus">Borneocola</tp:taxon-name-part> <tp:taxon-name-part taxon-name-part-type="species">biru</tp:taxon-name-part></tp:taxon-name></italic></bold>
                  </td></tr><tr><td rowspan="1" colspan="1">7</td><td rowspan="1" colspan="1">Inflorescence about 3 cm long; labellum pale pink</td><td rowspan="1" colspan="1">
                    <bold>7 <italic><tp:taxon-name><tp:taxon-name-part taxon-name-part-type="genus">Borneocola</tp:taxon-name-part> <tp:taxon-name-part taxon-name-part-type="species">salahuddinianus</tp:taxon-name-part></tp:taxon-name></italic></bold>
                  </td></tr><tr><td rowspan="1" colspan="1">–</td><td rowspan="1" colspan="1">Inflorescence &gt; 7 cm long; labellum white</td><td rowspan="1" colspan="1">
                    <bold>3 <italic><tp:taxon-name><tp:taxon-name-part taxon-name-part-type="genus">Borneocola</tp:taxon-name-part> <tp:taxon-name-part taxon-name-part-type="species">calcicola</tp:taxon-name-part></tp:taxon-name></italic></bold>
                  </td></tr><!--PageBreak--></tbody></table></table-wrap></tp:treatment-sec><ref-list><ref id="B20"><mixed-citation xmlns:xlink="http://www.w3.org/1999/xlink" xlink:type="simple">
          <person-group><name name-style="western"><surname>Ooi</surname><given-names>IH</given-names></name><name name-style="western"><surname>Wong</surname><given-names>SY</given-names></name></person-group> (<year>2014</year>) <article-title><italic><tp:taxon-name><tp:taxon-name-part taxon-name-part-type="genus">Scaphochlamys</tp:taxon-name-part> <tp:taxon-name-part taxon-name-part-type="species">stenophylla</tp:taxon-name-part></tp:taxon-name></italic> (<tp:taxon-name><tp:taxon-name-part taxon-name-part-type="family">Zingiberaceae</tp:taxon-name-part></tp:taxon-name>): a new species from Sarawak, Malaysian Borneo.</article-title> <source>Willdenowia</source> <volume>44</volume>(<issue>2</issue>): <fpage>241</fpage>–<lpage>245</lpage>. doi: <ext-link xlink:type="simple" ext-link-type="doi" xlink:href="10.3372/wi.44.44205">10.3372/wi.44.44205</ext-link></mixed-citation></ref></ref-list></tp:taxon-treatment>
