# Supplementary material for: Borneocola (Zingiberaceae), a new genus from Borneo
Source: PhytoKeys. 2016 Nov 29;(75):31–55. doi: 10.3897/phytokeys.75.9837 (PMC5234536; doi:10.3897/phytokeys.75.9837)
Supplement: XML Treatment for Borneocola argenteus [file phytokeys.75.9837-treatment2.xml]

<!DOCTYPE tp:taxon-treatment
  PUBLIC "-//TaxonX//DTD Taxonomic Treatment Publishing DTD v0 20100105//EN" "tax-treatment-NSO.dtd">
<tp:taxon-treatment xmlns:tp="http://www.plazi.org/taxpub"><tp:treatment-meta><kwd-group><label>Taxon classification</label><kwd><named-content content-type="kingdom">Plantae</named-content></kwd><kwd><named-content content-type="order">Zingiberales</named-content></kwd><kwd><named-content content-type="family">Zingiberaceae</named-content></kwd></kwd-group><mixed-citation publication-type="journal"><person-group><name><surname>Sam</surname><given-names>Yen Yen</given-names></name><name><surname>Takano</surname><given-names>Atsuko</given-names></name><name><surname>Ibrahim</surname><given-names>Halijah</given-names></name><name><surname>Záveská</surname><given-names>Eliška</given-names></name><name><surname>Aziz</surname><given-names>Fazimah</given-names></name></person-group><article-title><italic><tp:taxon-name><tp:taxon-name-part taxon-name-part-type="genus">Borneocola</tp:taxon-name-part></tp:taxon-name></italic> (<tp:taxon-name><tp:taxon-name-part taxon-name-part-type="family">Zingiberaceae</tp:taxon-name-part></tp:taxon-name>), a new genus from Borneo</article-title><source>PhytoKeys</source><day>29</day><month>11</month><year>2016</year><volume>2016</volume><issue>75</issue><fpage>31</fpage><lpage>55</lpage><pub-id pub-id-type="doi">10.3897/phytokeys.75.9837</pub-id></mixed-citation></tp:treatment-meta><tp:nomenclature><label>1.</label><tp:taxon-name>
            <tp:taxon-name-part taxon-name-part-type="genus">Borneocola</tp:taxon-name-part>
            <tp:taxon-name-part taxon-name-part-type="species">argenteus</tp:taxon-name-part>
            <object-id xmlns:xlink="http://www.w3.org/1999/xlink" content-type="ipni" xlink:type="simple">urn:lsid:ipni.org:names:77158824-1</object-id>
          </tp:taxon-name><tp:taxon-authority>(R.M.Sm.) Y.Y.Sam</tp:taxon-authority><tp:taxon-status xmlns:xlink="http://www.w3.org/1999/xlink" xlink:type="simple">comb. nov.</tp:taxon-status><tp:nomenclature-citation-list><tp:nomenclature-citation><tp:taxon-name>
                <tp:taxon-name-part taxon-name-part-type="genus">Scaphochlamys</tp:taxon-name-part> <tp:taxon-name-part taxon-name-part-type="species">argentea</tp:taxon-name-part></tp:taxon-name><comment>R.M.Sm., Notes Roy. Bot. Gard. Edinburgh 44: 209 (1987).</comment></tp:nomenclature-citation><tp:nomenclature-citation><tp:taxon-name>
                <tp:taxon-name-part taxon-name-part-type="genus">Scaphochlamys</tp:taxon-name-part> <tp:taxon-name-part taxon-name-part-type="species">depressa</tp:taxon-name-part></tp:taxon-name><comment>Mas Izzaty, A.Ampeng &amp; K.Meekiong, Folia Malaysiana 14(2): 19 (2013).</comment></tp:nomenclature-citation></tp:nomenclature-citation-list></tp:nomenclature><tp:treatment-sec sec-type="material" id="SECID0EPJDI"><title>Type.</title><p>MALAYSIA. Sarawak, First Division, Lundu, near foot of Gunung Perigi, 6 Aug 1962, Burtt B2700 (holotype: E!).</p></tp:treatment-sec><tp:treatment-sec sec-type="notes" id="SECID0EUJDI"><title>Notes.</title><p>It is one of the most distinctive species, either in the field or herbarium sheet. This dainty plant has a long creeping rhizome and well spaced leafy shoots, prominently stiff lateral veins raised on its adaxial lamina, both on living plants and dried specimens.</p><p>
            <italic><tp:taxon-name><tp:taxon-name-part taxon-name-part-type="genus">Scaphochlamys</tp:taxon-name-part> <tp:taxon-name-part taxon-name-part-type="species">depressa</tp:taxon-name-part></tp:taxon-name></italic> Mas Izzaty, Ampeng &amp; Meekiong is unmistakably the same as <italic><tp:taxon-name><tp:taxon-name-part taxon-name-part-type="genus">Scaphochlamys</tp:taxon-name-part> <tp:taxon-name-part taxon-name-part-type="species">argentea</tp:taxon-name-part></tp:taxon-name></italic> with its prominent raised lateral veins, broadly elliptic lamina and well spaced leafy shoots. <xref ref-type="bibr" rid="B14">Meekiong (2015)</xref> explained that the inflorescence of <italic><tp:taxon-name><tp:taxon-name-part taxon-name-part-type="genus">Scaphochlamys</tp:taxon-name-part> <tp:taxon-name-part taxon-name-part-type="species">depressa</tp:taxon-name-part></tp:taxon-name></italic> which exerted from the petiole is different from <italic><tp:taxon-name><tp:taxon-name-part taxon-name-part-type="genus">Scaphochlamys</tp:taxon-name-part> <tp:taxon-name-part taxon-name-part-type="species">argentea</tp:taxon-name-part></tp:taxon-name></italic> where the inflorescence emerges from the base of the petiole. This observation is incorrect as all gingers have terminal inflorescences.</p></tp:treatment-sec><ref-list><ref id="B14"><mixed-citation xmlns:xlink="http://www.w3.org/1999/xlink" xlink:type="simple">
          <person-group><name name-style="western"><surname>Meekiong</surname><given-names/></name></person-group> (<year>2015</year>) <article-title>Three new <italic><tp:taxon-name><tp:taxon-name-part taxon-name-part-type="genus">Scaphochlamys</tp:taxon-name-part></tp:taxon-name></italic> species from Sarawak, Malaysia.</article-title> <source>Folia Malaysiana</source> <volume>16</volume>(<issue>1</issue>): <fpage>31</fpage>–<lpage>44</lpage>.</mixed-citation></ref></ref-list></tp:taxon-treatment>
