# Supplementary material for: Borneocola (Zingiberaceae), a new genus from Borneo
Source: PhytoKeys. 2016 Nov 29;(75):31–55. doi: 10.3897/phytokeys.75.9837 (PMC5234536; doi:10.3897/phytokeys.75.9837)
Supplement: XML Treatment for Borneocola iporii [file phytokeys.75.9837-treatment5.xml]

<!DOCTYPE tp:taxon-treatment
  PUBLIC "-//TaxonX//DTD Taxonomic Treatment Publishing DTD v0 20100105//EN" "tax-treatment-NSO.dtd">
<tp:taxon-treatment xmlns:tp="http://www.plazi.org/taxpub"><tp:treatment-meta><kwd-group><label>Taxon classification</label><kwd><named-content content-type="kingdom">Plantae</named-content></kwd><kwd><named-content content-type="order">Zingiberales</named-content></kwd><kwd><named-content content-type="family">Zingiberaceae</named-content></kwd></kwd-group><mixed-citation publication-type="journal"><person-group><name><surname>Sam</surname><given-names>Yen Yen</given-names></name><name><surname>Takano</surname><given-names>Atsuko</given-names></name><name><surname>Ibrahim</surname><given-names>Halijah</given-names></name><name><surname>Záveská</surname><given-names>Eliška</given-names></name><name><surname>Aziz</surname><given-names>Fazimah</given-names></name></person-group><article-title><italic><tp:taxon-name><tp:taxon-name-part taxon-name-part-type="genus">Borneocola</tp:taxon-name-part></tp:taxon-name></italic> (<tp:taxon-name><tp:taxon-name-part taxon-name-part-type="family">Zingiberaceae</tp:taxon-name-part></tp:taxon-name>), a new genus from Borneo</article-title><source>PhytoKeys</source><day>29</day><month>11</month><year>2016</year><volume>2016</volume><issue>75</issue><fpage>31</fpage><lpage>55</lpage><pub-id pub-id-type="doi">10.3897/phytokeys.75.9837</pub-id></mixed-citation></tp:treatment-meta><tp:nomenclature><label>4.</label><tp:taxon-name>
            <tp:taxon-name-part taxon-name-part-type="genus">Borneocola</tp:taxon-name-part>
            <tp:taxon-name-part taxon-name-part-type="species">iporii</tp:taxon-name-part>
            <object-id xmlns:xlink="http://www.w3.org/1999/xlink" content-type="ipni" xlink:type="simple">urn:lsid:ipni.org:names:77158814-1</object-id>
          </tp:taxon-name><tp:taxon-authority>(Meekiong &amp; A.Ampeng) Y.Y.Sam</tp:taxon-authority><tp:taxon-status xmlns:xlink="http://www.w3.org/1999/xlink" xlink:type="simple">comb. nov.</tp:taxon-status><tp:nomenclature-citation-list><tp:nomenclature-citation><tp:taxon-name>
                <tp:taxon-name-part taxon-name-part-type="genus">Scaphochlamys</tp:taxon-name-part> <tp:taxon-name-part taxon-name-part-type="species">iporii</tp:taxon-name-part></tp:taxon-name><comment>Meekiong &amp; A.Ampeng, Folia Malaysiana 12(1): 19 (2011).</comment></tp:nomenclature-citation></tp:nomenclature-citation-list></tp:nomenclature><tp:treatment-sec sec-type="material" id="SECID0EHTDI"><title>Type.</title><p>MALAYSIA. Sarawak, Kapit, Lanjak Entimau Wildlife Sanctuary, Bukit Menyarin, 3 April 2008, Meekiong MK1839 (holotype: <named-content xmlns:xlink="http://www.w3.org/1999/xlink" content-type="dwc:institutional_code" xlink:type="simple">SAR</named-content>; isotype Herbarium, <named-content xmlns:xlink="http://www.w3.org/1999/xlink" xlink:type="simple" content-type="institution" xlink:href="http://grbio.org/institution/universiti-malaysia-sarawak" id="NCID0ERTDI">Universiti Malaysia Sarawak</named-content>. Types not yet deposited as of 5 May 2016).</p></tp:treatment-sec><tp:treatment-sec sec-type="notes" id="SECID0EWTDI"><title>Notes.</title><p>
            <italic><tp:taxon-name><tp:taxon-name-part taxon-name-part-type="genus">Borneocola</tp:taxon-name-part> <tp:taxon-name-part taxon-name-part-type="species">iporii</tp:taxon-name-part></tp:taxon-name></italic> is a small ginger creeping on the humus rich forest floor. It is most similar to <italic><tp:taxon-name><tp:taxon-name-part taxon-name-part-type="genus">Borneocola</tp:taxon-name-part> <tp:taxon-name-part taxon-name-part-type="species">argenteus</tp:taxon-name-part></tp:taxon-name></italic> with both having a unifoliate shoot, leafy shoots far apart, broad lamina, short inflorescence and compact rachis. However, the conspicuously raised lateral veins of <italic><tp:taxon-name><tp:taxon-name-part taxon-name-part-type="genus">Borneocola</tp:taxon-name-part> <tp:taxon-name-part taxon-name-part-type="species">argenteus</tp:taxon-name-part></tp:taxon-name></italic> can readily distinguish it from <italic><tp:taxon-name><tp:taxon-name-part taxon-name-part-type="genus">Borneocola</tp:taxon-name-part> <tp:taxon-name-part taxon-name-part-type="species">iporii</tp:taxon-name-part></tp:taxon-name></italic>.</p></tp:treatment-sec></tp:taxon-treatment>
