# Supplementary material for: Borneocola (Zingiberaceae), a new genus from Borneo
Source: PhytoKeys. 2016 Nov 29;(75):31–55. doi: 10.3897/phytokeys.75.9837 (PMC5234536; doi:10.3897/phytokeys.75.9837)
Supplement: XML Treatment for Borneocola petiolatus [file phytokeys.75.9837-treatment6.xml]

<!DOCTYPE tp:taxon-treatment
  PUBLIC "-//TaxonX//DTD Taxonomic Treatment Publishing DTD v0 20100105//EN" "tax-treatment-NSO.dtd">
<tp:taxon-treatment xmlns:tp="http://www.plazi.org/taxpub"><tp:treatment-meta><kwd-group><label>Taxon classification</label><kwd><named-content content-type="kingdom">Plantae</named-content></kwd><kwd><named-content content-type="order">Zingiberales</named-content></kwd><kwd><named-content content-type="family">Zingiberaceae</named-content></kwd></kwd-group><mixed-citation publication-type="journal"><person-group><name><surname>Sam</surname><given-names>Yen Yen</given-names></name><name><surname>Takano</surname><given-names>Atsuko</given-names></name><name><surname>Ibrahim</surname><given-names>Halijah</given-names></name><name><surname>Záveská</surname><given-names>Eliška</given-names></name><name><surname>Aziz</surname><given-names>Fazimah</given-names></name></person-group><article-title><italic><tp:taxon-name><tp:taxon-name-part taxon-name-part-type="genus">Borneocola</tp:taxon-name-part></tp:taxon-name></italic> (<tp:taxon-name><tp:taxon-name-part taxon-name-part-type="family">Zingiberaceae</tp:taxon-name-part></tp:taxon-name>), a new genus from Borneo</article-title><source>PhytoKeys</source><day>29</day><month>11</month><year>2016</year><volume>2016</volume><issue>75</issue><fpage>31</fpage><lpage>55</lpage><pub-id pub-id-type="doi">10.3897/phytokeys.75.9837</pub-id></mixed-citation></tp:treatment-meta><tp:nomenclature><label>5.</label><tp:taxon-name>
            <tp:taxon-name-part taxon-name-part-type="genus">Borneocola</tp:taxon-name-part>
            <tp:taxon-name-part taxon-name-part-type="species">petiolatus</tp:taxon-name-part>
            <object-id xmlns:xlink="http://www.w3.org/1999/xlink" content-type="ipni" xlink:type="simple">urn:lsid:ipni.org:names:77158815-1</object-id>
          </tp:taxon-name><tp:taxon-authority>(K.Schum.) Y.Y.Sam</tp:taxon-authority><tp:taxon-status xmlns:xlink="http://www.w3.org/1999/xlink" xlink:type="simple">comb. nov.</tp:taxon-status><tp:nomenclature-citation-list><tp:nomenclature-citation><tp:taxon-name>
                <tp:taxon-name-part taxon-name-part-type="genus">Haplochorema</tp:taxon-name-part> <tp:taxon-name-part taxon-name-part-type="species">petiolatum</tp:taxon-name-part></tp:taxon-name><comment>K.Schum. in Engler, Pflanzenr. IV, 46 (Heft 20): 90 (1904). <tp:taxon-name><tp:taxon-name-part taxon-name-part-type="genus">Scaphochlamys</tp:taxon-name-part> <tp:taxon-name-part taxon-name-part-type="species">petiolata</tp:taxon-name-part></tp:taxon-name> (K.Schum.) R.M.Sm., Notes Roy. Bot. Gard. Edinburgh 44: 210 (1987).</comment></tp:nomenclature-citation></tp:nomenclature-citation-list></tp:nomenclature><tp:treatment-sec sec-type="material" id="SECID0E5WDI"><title>Type.</title><p>MALAYSIA. Sarawak, First Division, Mt. Singhi (= Gunung Singai), Dec 1892, Haviland 2026 (lectotype: K! designated by <xref ref-type="bibr" rid="B26">Searle 2010</xref>; isolectotype: E!, <named-content xmlns:xlink="http://www.w3.org/1999/xlink" content-type="dwc:institutional_code" xlink:type="simple">SAR</named-content>!).</p></tp:treatment-sec><tp:treatment-sec sec-type="notes" id="SECID0EMXDI"><title>Notes.</title><p>
            <italic><tp:taxon-name><tp:taxon-name-part taxon-name-part-type="genus">Borneocola</tp:taxon-name-part> <tp:taxon-name-part taxon-name-part-type="species">petiolatus</tp:taxon-name-part></tp:taxon-name></italic> is distinguished by its long petiole and narrow leaves from the other species. Its lamina length is almost 3 times the width (12–21.5 × 3.1–7.1 cm). <xref ref-type="bibr" rid="B29">Smith (1987)</xref> found that <italic><tp:taxon-name><tp:taxon-name-part taxon-name-part-type="genus">Borneocola</tp:taxon-name-part> <tp:taxon-name-part taxon-name-part-type="species">petiolatus</tp:taxon-name-part></tp:taxon-name></italic> has small inflorescences as in <italic><tp:taxon-name><tp:taxon-name-part taxon-name-part-type="genus">Borneocola</tp:taxon-name-part> <tp:taxon-name-part taxon-name-part-type="species">argenteus</tp:taxon-name-part></tp:taxon-name></italic>. However, both can be easily separated by their leaf characters. <italic><tp:taxon-name><tp:taxon-name-part taxon-name-part-type="genus">Borneocola</tp:taxon-name-part> <tp:taxon-name-part taxon-name-part-type="species">petiolatus</tp:taxon-name-part></tp:taxon-name></italic> has much longer petioles compared to <italic><tp:taxon-name><tp:taxon-name-part taxon-name-part-type="genus">Borneocola</tp:taxon-name-part> <tp:taxon-name-part taxon-name-part-type="species">argentea</tp:taxon-name-part></tp:taxon-name></italic> (12.7–31.5 cm versus 3–6 cm). <italic><tp:taxon-name><tp:taxon-name-part taxon-name-part-type="genus">Borneocola</tp:taxon-name-part> <tp:taxon-name-part taxon-name-part-type="species">argenteus</tp:taxon-name-part></tp:taxon-name></italic> also has prominently raised lateral veins on the adaxial surface of lamina, more conspicuous on dried specimens than fresh materials. This character is lacking in <italic><tp:taxon-name><tp:taxon-name-part taxon-name-part-type="genus">Borneocola</tp:taxon-name-part> <tp:taxon-name-part taxon-name-part-type="species">petiolatus</tp:taxon-name-part></tp:taxon-name></italic>.</p></tp:treatment-sec><ref-list><ref id="B26"><mixed-citation xmlns:xlink="http://www.w3.org/1999/xlink" xlink:type="simple">
          <person-group><name name-style="western"><surname>Searle</surname><given-names>RJ</given-names></name></person-group> (<year>2010</year>) <article-title>The genus <italic><tp:taxon-name><tp:taxon-name-part taxon-name-part-type="genus">Scaphochlamys</tp:taxon-name-part></tp:taxon-name></italic> (<tp:taxon-name><tp:taxon-name-part taxon-name-part-type="family">Zingiberaceae</tp:taxon-name-part></tp:taxon-name> - <tp:taxon-name><tp:taxon-name-part taxon-name-part-type="tribe">Zingibereae</tp:taxon-name-part></tp:taxon-name>): A field compendium for the field worker.</article-title> <source>Edinburgh Journal of Botany</source> <volume>67</volume>(<issue>1</issue>): <fpage>75</fpage>–<lpage>121</lpage>. doi: <ext-link xlink:type="simple" ext-link-type="doi" xlink:href="10.1017/S0960428609990254">10.1017/S0960428609990254</ext-link></mixed-citation></ref><ref id="B29"><mixed-citation xmlns:xlink="http://www.w3.org/1999/xlink" xlink:type="simple">
          <person-group><name name-style="western"><surname>Smith</surname><given-names>RM</given-names></name></person-group> (<year>1987</year>) <article-title>A review of Bornean <tp:taxon-name><tp:taxon-name-part taxon-name-part-type="family">Zingiberaceae</tp:taxon-name-part></tp:taxon-name>: III (<tp:taxon-name><tp:taxon-name-part taxon-name-part-type="above-genus">Hedychieae</tp:taxon-name-part></tp:taxon-name>).</article-title> <source>Notes of the Royal Botanic Gardens Edinburgh</source> <volume>44</volume>: <fpage>203</fpage>–<lpage>232</lpage>.</mixed-citation></ref></ref-list></tp:taxon-treatment>
