# Supplementary material for: Borneocola (Zingiberaceae), a new genus from Borneo
Source: PhytoKeys. 2016 Nov 29;(75):31–55. doi: 10.3897/phytokeys.75.9837 (PMC5234536; doi:10.3897/phytokeys.75.9837)
Supplement: XML Treatment for Borneocola reticosus [file phytokeys.75.9837-treatment7.xml]

<!DOCTYPE tp:taxon-treatment
  PUBLIC "-//TaxonX//DTD Taxonomic Treatment Publishing DTD v0 20100105//EN" "tax-treatment-NSO.dtd">
<tp:taxon-treatment xmlns:tp="http://www.plazi.org/taxpub"><tp:treatment-meta><kwd-group><label>Taxon classification</label><kwd><named-content content-type="kingdom">Plantae</named-content></kwd><kwd><named-content content-type="order">Zingiberales</named-content></kwd><kwd><named-content content-type="family">Zingiberaceae</named-content></kwd></kwd-group><mixed-citation publication-type="journal"><person-group><name><surname>Sam</surname><given-names>Yen Yen</given-names></name><name><surname>Takano</surname><given-names>Atsuko</given-names></name><name><surname>Ibrahim</surname><given-names>Halijah</given-names></name><name><surname>Záveská</surname><given-names>Eliška</given-names></name><name><surname>Aziz</surname><given-names>Fazimah</given-names></name></person-group><article-title><italic><tp:taxon-name><tp:taxon-name-part taxon-name-part-type="genus">Borneocola</tp:taxon-name-part></tp:taxon-name></italic> (<tp:taxon-name><tp:taxon-name-part taxon-name-part-type="family">Zingiberaceae</tp:taxon-name-part></tp:taxon-name>), a new genus from Borneo</article-title><source>PhytoKeys</source><day>29</day><month>11</month><year>2016</year><volume>2016</volume><issue>75</issue><fpage>31</fpage><lpage>55</lpage><pub-id pub-id-type="doi">10.3897/phytokeys.75.9837</pub-id></mixed-citation></tp:treatment-meta><tp:nomenclature><label>6.</label><tp:taxon-name>
            <tp:taxon-name-part taxon-name-part-type="genus">Borneocola</tp:taxon-name-part>
            <tp:taxon-name-part taxon-name-part-type="species">reticosus</tp:taxon-name-part>
            <object-id xmlns:xlink="http://www.w3.org/1999/xlink" content-type="ipni" xlink:type="simple">urn:lsid:ipni.org:names:77158816-1</object-id>
          </tp:taxon-name><tp:taxon-authority>(Ridl.) Y.Y.Sam</tp:taxon-authority><tp:taxon-status xmlns:xlink="http://www.w3.org/1999/xlink" xlink:type="simple">comb. nov.</tp:taxon-status><tp:nomenclature-citation-list><tp:nomenclature-citation><tp:taxon-name>
                <tp:taxon-name-part taxon-name-part-type="genus">Gastrochilus</tp:taxon-name-part> <tp:taxon-name-part taxon-name-part-type="species">reticosa</tp:taxon-name-part></tp:taxon-name><comment>Ridl., J. Straits Branch Roy. Asiat. Soc. 44: 195 (1905). <tp:taxon-name><tp:taxon-name-part taxon-name-part-type="genus">Boesenbergia</tp:taxon-name-part> <tp:taxon-name-part taxon-name-part-type="species">reticosa</tp:taxon-name-part></tp:taxon-name> (Ridl.) Merr., Bibl. Enum. Born. Pl. 122 (1921). <tp:taxon-name><tp:taxon-name-part taxon-name-part-type="genus">Scaphochlamys</tp:taxon-name-part> <tp:taxon-name-part taxon-name-part-type="species">reticosa</tp:taxon-name-part></tp:taxon-name> (Ridl.) R.M.Sm., Notes Roy. Bot. Gard. Edinburgh 44: 209 (1987).</comment></tp:nomenclature-citation><!--PageBreak--></tp:nomenclature-citation-list></tp:nomenclature><tp:treatment-sec sec-type="material" id="SECID0EA3DI"><title>Type.</title><p>Cultivated in <named-content xmlns:xlink="http://www.w3.org/1999/xlink" xlink:type="simple" content-type="institution" xlink:href="http://grbio.org/institution/singapore-botanic-gardens" id="NCID0EG3DI">Singapore Botanic Gardens</named-content>, originally from Borneo, Sarawak, First Division, Bidi, 22 Nov 1904, Ridley s.n. (holotype: <named-content xmlns:xlink="http://www.w3.org/1999/xlink" content-type="dwc:institutional_code" xlink:type="simple">SING</named-content>!).</p></tp:treatment-sec><tp:treatment-sec sec-type="notes" id="SECID0EP3DI"><title>Notes.</title><p>
            <italic><tp:taxon-name><tp:taxon-name-part taxon-name-part-type="genus">Borneocola</tp:taxon-name-part> <tp:taxon-name-part taxon-name-part-type="species">reticosus</tp:taxon-name-part></tp:taxon-name></italic> is chosen as the type species as it is the easiest to recognise in the genus. Its reticulate lamina readily distinguishes it from other <italic><tp:taxon-name><tp:taxon-name-part taxon-name-part-type="genus">Borneocola</tp:taxon-name-part></tp:taxon-name></italic> species.</p></tp:treatment-sec></tp:taxon-treatment>
