# Supplementary material for: Borneocola (Zingiberaceae), a new genus from Borneo
Source: PhytoKeys. 2016 Nov 29;(75):31–55. doi: 10.3897/phytokeys.75.9837 (PMC5234536; doi:10.3897/phytokeys.75.9837)
Supplement: XML Treatment for Borneocola salahuddinianus [file phytokeys.75.9837-treatment8.xml]

<!DOCTYPE tp:taxon-treatment
  PUBLIC "-//TaxonX//DTD Taxonomic Treatment Publishing DTD v0 20100105//EN" "tax-treatment-NSO.dtd">
<tp:taxon-treatment xmlns:tp="http://www.plazi.org/taxpub"><tp:treatment-meta><kwd-group><label>Taxon classification</label><kwd><named-content content-type="kingdom">Plantae</named-content></kwd><kwd><named-content content-type="order">Zingiberales</named-content></kwd><kwd><named-content content-type="family">Zingiberaceae</named-content></kwd></kwd-group><mixed-citation publication-type="journal"><person-group><name><surname>Sam</surname><given-names>Yen Yen</given-names></name><name><surname>Takano</surname><given-names>Atsuko</given-names></name><name><surname>Ibrahim</surname><given-names>Halijah</given-names></name><name><surname>Záveská</surname><given-names>Eliška</given-names></name><name><surname>Aziz</surname><given-names>Fazimah</given-names></name></person-group><article-title><italic><tp:taxon-name><tp:taxon-name-part taxon-name-part-type="genus">Borneocola</tp:taxon-name-part></tp:taxon-name></italic> (<tp:taxon-name><tp:taxon-name-part taxon-name-part-type="family">Zingiberaceae</tp:taxon-name-part></tp:taxon-name>), a new genus from Borneo</article-title><source>PhytoKeys</source><day>29</day><month>11</month><year>2016</year><volume>2016</volume><issue>75</issue><fpage>31</fpage><lpage>55</lpage><pub-id pub-id-type="doi">10.3897/phytokeys.75.9837</pub-id></mixed-citation></tp:treatment-meta><tp:nomenclature><label>7.</label><tp:taxon-name>
            <tp:taxon-name-part taxon-name-part-type="genus">Borneocola</tp:taxon-name-part>
            <tp:taxon-name-part taxon-name-part-type="species">salahuddinianus</tp:taxon-name-part>
            <object-id xmlns:xlink="http://www.w3.org/1999/xlink" content-type="ipni" xlink:type="simple">urn:lsid:ipni.org:names:77158817-1</object-id>
          </tp:taxon-name><tp:taxon-authority>(Meekiong, A.Ampeng &amp; Ipor) Y.Y.Sam</tp:taxon-authority><tp:taxon-status xmlns:xlink="http://www.w3.org/1999/xlink" xlink:type="simple">comb. nov.</tp:taxon-status><tp:nomenclature-citation-list><tp:nomenclature-citation><tp:taxon-name>
                <tp:taxon-name-part taxon-name-part-type="genus">Scaphochlamys</tp:taxon-name-part> <tp:taxon-name-part taxon-name-part-type="species">salahuddiniana</tp:taxon-name-part></tp:taxon-name><comment>Meekiong, A.Ampeng &amp; Ipor, Folia Malaysiana 12(1): 22 (2011).</comment></tp:nomenclature-citation></tp:nomenclature-citation-list></tp:nomenclature><tp:treatment-sec sec-type="material" id="SECID0EW5DI"><title>Type.</title><p>MALAYSIA. Sarawak, Kapit, Ulu Katibas, Lanjak Entimau Wildlife Sanctuary, Bukit Sepali, 30 April 2008, Meekiong MK1856 (holotype <named-content xmlns:xlink="http://www.w3.org/1999/xlink" content-type="dwc:institutional_code" xlink:type="simple">SAR</named-content>; isotype Herbarium, <named-content xmlns:xlink="http://www.w3.org/1999/xlink" xlink:type="simple" content-type="institution" xlink:href="http://grbio.org/institution/universiti-malaysia-sarawak" id="NCID0EA6DI">Universiti Malaysia Sarawak</named-content>.. Types not yet deposited as of 5 May 2016).</p></tp:treatment-sec><tp:treatment-sec sec-type="notes" id="SECID0EF6DI"><title>Note.</title><p>
            <italic><tp:taxon-name><tp:taxon-name-part taxon-name-part-type="genus">Borneocola</tp:taxon-name-part> <tp:taxon-name-part taxon-name-part-type="species">salahuddinianus</tp:taxon-name-part></tp:taxon-name></italic> is unique amongst the Bornean species with its broadly elliptic or ovate lamina held by a long slender petiole. It is doubtful that <italic><tp:taxon-name><tp:taxon-name-part taxon-name-part-type="genus">Borneocola</tp:taxon-name-part> <tp:taxon-name-part taxon-name-part-type="species">salahuddinianus</tp:taxon-name-part></tp:taxon-name></italic> is a lithophyte as observed by <xref ref-type="bibr" rid="B15">Meekiong et al. (2011)</xref>. The plants are more of an opportunist growing on humus-rich substrate accumulated on the rocks.</p></tp:treatment-sec><ref-list><ref id="B15"><mixed-citation xmlns:xlink="http://www.w3.org/1999/xlink" xlink:type="simple">
          <person-group><name name-style="western"><surname>Meekiong</surname><given-names>K</given-names></name><name name-style="western"><surname>Ipor</surname><given-names>I</given-names></name><name name-style="western"><surname>Tawan</surname><given-names>CS</given-names></name><name name-style="western"><surname>Ibrahim</surname><given-names>H</given-names></name><name name-style="western"><surname>Norhati</surname><given-names>MR</given-names></name><name name-style="western"><surname>Lim</surname><given-names>CK</given-names></name><name name-style="western"><surname>Ampeng</surname><given-names>A</given-names></name></person-group> (<year>2011</year>) <article-title>Five new ginger species (<tp:taxon-name><tp:taxon-name-part taxon-name-part-type="family">Zingiberaceae</tp:taxon-name-part></tp:taxon-name>) from the eastern part of Lanjak Entimau Wildlife Sanctuary, Sarawak, Borneo.</article-title> <source>Folia Malaysiana</source> <volume>12</volume>(<issue>1</issue>): <fpage>9</fpage>–<lpage>26</lpage>.</mixed-citation></ref></ref-list></tp:taxon-treatment>
