# Supplementary material for: Borneocola (Zingiberaceae), a new genus from Borneo
Source: PhytoKeys. 2016 Nov 29;(75):31–55. doi: 10.3897/phytokeys.75.9837 (PMC5234536; doi:10.3897/phytokeys.75.9837)
Supplement: XML Treatment for Borneocola stenophyllus [file phytokeys.75.9837-treatment9.xml]

<!DOCTYPE tp:taxon-treatment
  PUBLIC "-//TaxonX//DTD Taxonomic Treatment Publishing DTD v0 20100105//EN" "tax-treatment-NSO.dtd">
<tp:taxon-treatment xmlns:tp="http://www.plazi.org/taxpub"><tp:treatment-meta><kwd-group><label>Taxon classification</label><kwd><named-content content-type="kingdom">Plantae</named-content></kwd><kwd><named-content content-type="order">Zingiberales</named-content></kwd><kwd><named-content content-type="family">Zingiberaceae</named-content></kwd></kwd-group><mixed-citation publication-type="journal"><person-group><name><surname>Sam</surname><given-names>Yen Yen</given-names></name><name><surname>Takano</surname><given-names>Atsuko</given-names></name><name><surname>Ibrahim</surname><given-names>Halijah</given-names></name><name><surname>Záveská</surname><given-names>Eliška</given-names></name><name><surname>Aziz</surname><given-names>Fazimah</given-names></name></person-group><article-title><italic><tp:taxon-name><tp:taxon-name-part taxon-name-part-type="genus">Borneocola</tp:taxon-name-part></tp:taxon-name></italic> (<tp:taxon-name><tp:taxon-name-part taxon-name-part-type="family">Zingiberaceae</tp:taxon-name-part></tp:taxon-name>), a new genus from Borneo</article-title><source>PhytoKeys</source><day>29</day><month>11</month><year>2016</year><volume>2016</volume><issue>75</issue><fpage>31</fpage><lpage>55</lpage><pub-id pub-id-type="doi">10.3897/phytokeys.75.9837</pub-id></mixed-citation></tp:treatment-meta><tp:nomenclature><label>8.</label><tp:taxon-name>
            <tp:taxon-name-part taxon-name-part-type="genus">Borneocola</tp:taxon-name-part>
            <tp:taxon-name-part taxon-name-part-type="species">stenophyllus</tp:taxon-name-part>
            <object-id xmlns:xlink="http://www.w3.org/1999/xlink" content-type="ipni" xlink:type="simple">urn:lsid:ipni.org:names:77158818-1</object-id>
          </tp:taxon-name><tp:taxon-authority>(I.H.Ooi &amp; S.Y.Wong) Y.Y.Sam</tp:taxon-authority><tp:taxon-status xmlns:xlink="http://www.w3.org/1999/xlink" xlink:type="simple">comb. nov.</tp:taxon-status><tp:nomenclature-citation-list><tp:nomenclature-citation><tp:taxon-name>
                <tp:taxon-name-part taxon-name-part-type="genus">Scaphochlamys</tp:taxon-name-part> <tp:taxon-name-part taxon-name-part-type="species">stenophylla</tp:taxon-name-part></tp:taxon-name><comment>I.H.Ooi &amp; S.Y.Wong, Willdenowia 44(2): 241-245 (2014).</comment></tp:nomenclature-citation></tp:nomenclature-citation-list></tp:nomenclature><tp:treatment-sec sec-type="material" id="SECID0EUBAK"><title>Type.</title><p>MALAYSIA. Sarawak, Kuching Division, Bau, Gunung Buan, <named-content xmlns:xlink="http://www.w3.org/1999/xlink" content-type="dwc:verbatimCoordinates" xlink:type="simple"><named-content content-type="geo-json" specific-use="{&#34;type&#34;:&#34;Point&#34;,&#34;coordinates&#34;:[10.143111,1.558028]}" id="NCID0E4BAK" xlink:type="simple">1°33'28.9"N, 10°08'35.2"E</named-content></named-content>, 92 m, 21 Nov 2013, Ooi Im Hin &amp; Jepom ak Tisai OIH74 (holotype: <named-content xmlns:xlink="http://www.w3.org/1999/xlink" content-type="dwc:institutional_code" xlink:type="simple">SAR</named-content>. Type not yet deposited as of 5 May 2016).</p></tp:treatment-sec><tp:treatment-sec sec-type="notes" id="SECID0EGCAK"><title>Note.</title><p>
            <italic><tp:taxon-name><tp:taxon-name-part taxon-name-part-type="genus">Borneocola</tp:taxon-name-part> <tp:taxon-name-part taxon-name-part-type="species">stenophyllus</tp:taxon-name-part></tp:taxon-name></italic> is another new species recently discovered from Sarawak. Its grass-like leaves instantly separate it from other species in the genus.</p></tp:treatment-sec></tp:taxon-treatment>
